# Supplementary material for: Jag1/2 maintain esophageal homeostasis and suppress foregut tumorigenesis by restricting the basal progenitor cell pool
Source: Nat Commun. 2024 May 15;15:4124. doi: 10.1038/s41467-024-48347-5 (PMC11096375; doi:10.1038/s41467-024-48347-5)
Supplement: Supplementary file 4 — Source Data [file 41467_2024_48347_MOESM4_ESM.xlsx]

## Sheet: Figure 1
Figure 1f	The thickness of esophageal epithelium (μm)
	WT	Jag1/2 cKO
	41.0389	32.6333
	44.4055	35.2488
	49.4543	35.7704
	42.461	37.0145
	45.855	19.7099
	42.0448	24.6775
	43.3414	27.8469
	43.9746	35.4624

## Sheet: Figure 3
Figure 3a
Ki67	WT	Jag1/2 cKO		Pcna	WT	Jag1/2 cKO		Mcm2	WT	Jag1/2 cKO		Jag1	WT	Jag1/2 cKO		Jag2	WT	Jag1/2 cKO		Hes1	WT	Jag1/2 cKO
	8.48	44.67			8.85	41.51			2	12.93			18.78	6.14			20.4	1.57			41.78	11.41
	3.19	33.05			11.32	36.94			2.75	12.5			26.98	4.96			15.32	2.08			33.27	14.3
	5.36	16.88			13.84	26.9			3.48	8.71			27.83	7.06			15.23	2			35.53	20.22
	4.72	9.52			11.33	13.3			3.62	4.47			27.4	7.39			20.04	3.05			36.65	10.18
	6.39	26.13			17.92	43.22			3.51	14.74			26.38	5.04			17.36	2.11			31.01	16.04
Figure 3c	p63+ cell number /field				p63+Ki67+ cell number /field
	WT	Jag1/2 cKO			WT	Jag1/2 cKO
	35	62			18	37
	45	58			21	34
	40	55			21	34
	31	61			21	29
	37	58			17	34
	35	72			18	41
	41	68			20	46
	46	56			22	40
	43	56			23	42
	41	50			25	39
	31	73			18	38
	43	57			31	30
Figure 3d
Krt4	WT	Jag1/2 cKO		Krt13	WT	Jag1/2 cKO		p63	WT	Jag1/2 cKO		Krt5	WT	Jag1/2 cKO
	26789	9544.77			33695.1	19681.1			37.42	40.32			1633.73	3683.5
	28730.2	16429.8			36744	27260			35.85	42.14			1146.62	3623.21
	31050.4	16582.6			39562.6	24343.2			26.55	46.3			1039.83	3249.41
	28427.5	21905.9			35870.9	28948			36.16	36.03			1292.84	1699.96
	28200.4	20780.7			35635.4	29653.7			33.16	43.31			1168.81	3272.74
Figure 3f	Krt4+ esophageal epithelial thickness
	WT	Jag1/2 cKO
	33.1277	16.9645
	32.9392	15.3356
	37.5298	13.898
	31.5882	13.3179
Figure 3h	p63+ cell number/field				p63+Ki67+ cell number/field
	WT	Jag1/2 cKO			WT	Jag1/2 cKO
	34	137			22	60
	54	167			25	73
	56	130			30	92
	43	119			37	70
	43	118			29	77
	66	92			51	46
	34	90			21	67
	37	112			23	69
	39	138			23	96

## Sheet: Figure 4
Figure 4a
Itga6	Control	Jag1/2 cKO		Itgb1	Control	Jag1/2 cKO		Itgb4	Control	Jag1/2 cKO
	17.36	72.34			35.46	86.55			39.14	38.93
	13.14	56.86			36.74	77.69			25.29	50.69
	12.63	52.03			30.73	82.8			23.42	58.33
	15.03	34.98			35.5	68.74			31.12	52.38
	14.09	69.07			32.71	76.97			24.38	49.37
Figure 4b					Figure 4c
	Itga6 MFI/field	Control	Jag1/2 cKO			Itgb1 MFI/field	Control	Jag1/2 cKO
		20.1	73.8				10.7	101.7
		30.2	70				18.5	96.1
		23.1	86.7				16.7	55
		16.1	60.7				19.6	51.1
		16.4	93.9				22.1	76.1
Figure 4d
	Itgb4 MFI /field	Control	Jag1/2 cKO
		28.1	97.2
		26	96.8
		18.1	99.6
		18.5	70.3
		23.5	59.1
Figure 4h	Angle (°)				Control	Jag1/2 cKO
	WT	Jag1/2 cKO		Percentage (0-30°)	1.5	8.72
	36.97	84.45		Percentage (30-60°)	18.42	54.36
	84.95	88.2		Percentage (60-90°)	80.08	36.92
	62.28	47.58
	68.67	37.35
	83.66	27.21
	87.43	88.79
	89.7	54.65
	83.51	45.53
	81.84	31.77
	83.65	87.62
	79.35	42.4
	36.33	26.65
	86.13	85.83
	70.39	49.04
	85.73	32.74
	75.18	69.03
	72.34	71.99
	84.06	48.7
	86.16	73.89
	84.39	71.67
	81.71	50.61
	84.8	85.58
	85.28	52.35
	81.57	62.06
	84.46	78.13
	69	84.94
	66.15	60.21
	84.01	43.42
	83.63	56.21
	87.45	33.41
	47.18	30.65
	87.45	30.74
	78.15	12.96
	87.88	44.91
	24.07	47.27
	85.22	51.33
	71.82	40.12
	22.11	44.82
	85.94	39.32
	80.82	58.08
	87.83	67.85
	38.45	24.58
	86.48	50.89
	66.25	23.26
	39.43	71.05
	72.86	36.68
	62.91	60.67
	36.47	50.64
	49.45	61.63
	79.83	50.64
	71.86	62.06
	86.89	23.12
	61.73	44.06
	70.8	36.45
	70.26	33.06
	86.33	65.9
	88.78	63.87
	87.99	35.37
	71.59	30.13
	79.43	20.79
	73.27	63.09
	84.7	35.99
	73.11	26.32
	87.12	65.89
	84.16	38.39
	54.67	79.74
	87.6	38.32
	81.33	32.89
	89.54	68.88
	78.2	52.68
	89.01	67.38
	74.57	27.07
	82.95	28.3
	80.69	39.53
	88.9	25.79
	75.95	61.73
	77.17	65.68
	85.9	60.83
	85.83	79.04
	76.62	54.41
	59.24	28.39
	63.27	31.9
	66.85	55.8
	43.47	23.82
	34.71	41.65
	75.31	53.66
	70.33	59.05
	77.05	83
	86.98	78.35
	80.5	80.53
	83.43	88.31
	85.48	52.82
	43.6	29.33
	79.21	50.4
	79.55	49.19
	74.74	43.54
	88.12	47.39
	74.93	55.88
	84.61	36.93
	89.63	57.46
	88.08	58.22
	51.23	52.16
	87.55	32.42
	87.32	49.74
	83.29	56.8
	85.27	54.19
	83.61	42.74
	62.75	63.2
	80.97	55.03
	81	40.9
	77.82	46.12
	81.61	61.79
	68.99	84.22
	36.95	47.34
	88.33	40.06
	85.88	86.69
	72.88	58.29
	59.05	41.65
	82.98	54.04
	79.99	66.22
	74.58	61.15
	52.53	79.09
	86.59	39.72
	85.99	37.8
	83.88	83.78
	82.76	44.57
	88.71	53.47
	88.79	68.14
	88.81	81.3
	84.29	78.34
	66.15	44.73
	81.07	35.23
	80.54	42.79
	90	53.47
	56.86	58.51
	81.02	46.59
	78.57	31.68
	77.05	67.52
	68.2	58.55
	71.82	42.46
	30.55	66.87
	74.74	27.62
	53.46	12.02
	79.52	47.54
	33.55	30.7
	87.51	18.96
	84.76	71.4
	86.89	67.43
	83.29	57.18
	84.19	60.95
	72.07	62.84
	81.57	28.23
	86.71	52.64
	90	89.62
	89.76	50.29
	79.58	36.95
	56.31	27.86
	83.77	79.92
	51.84	40.46
	64.73	66.34
	78.36	61.83
	76	84.1
	83.13	86.2
	77.39	85.31
	74.61	89.18
	71.66	57.53
	88.05	45.35
	83.73	48.93
	62.06	45
	79.83	51.59
	78.04	63.03
	87.77	56.62
	28.19	38.95
	88.58	59.15
	73.68	41.41
	57.16	39.24
	68.5	58.97
	87.79	61.2
	87.2	67.07
	84.64	84.83
	67.59	65.55
	89.65	80.3
	84.09	44.95
	80.73	53.58
	48.96	80.54
	37.4	53.27
	71.7	82.4
	86.04	65.76
	31.96	74.44
	49.57	29.26
	38.43	60.22
	71.81	49.89
	46.02	57.89
	88.99	49.09
	62.39	49.93
	85.81	78.59
	55.03	43.41
	60.41	22.1
	72.42	70.02
	72.28	89.24
	78.99	39.1
	66.77	57.46
	66.72	61.28
	59.05	76.86
	74.75	50.76
	86.98	30.62
	74.88	36
	58.24	51.87
	80.82	67.19
	81.25	57.34
	85.74	48.28
	36.83	25.7
	85.07	31.83
	89.77	81.56
	86.02	65.7
	55.4	45.68
	80.41	62.78
	57.18	76.46
	72.72	26.31
	77.62	33.15
	88.32	31.4
	77.85	82.54
	87.92	88.28
	79.06	89.28
	51.35	32.72
	79.53	71.57
	90	52.83
	73.8	36.24
	82.9	17.09
	53.61	45
	87.67	87.16
	51.08	62.59
	57.01	35.19
	26.05	69.85
	52	38.79
	81.24	75.65
	58.65	43.8
	85.14	50.43
	62.23	77.06
	84.91	42.12
	58.01	31.53
	83.69	52.56
	85.5	49.19
	88.15	43.54
	75.95	47.39
	46.09	55.88
	75.64	36.93
	77.22	57.46
	86.3	58.22
	33.49	52.16
	77.91	32.42
	75.27	49.74
	75.72	56.8
	38.27	54.19
	58.07	42.74
	62.19	63.2
	56.28	55.03
	47.07	40.9
	87.46	46.12
	81.25	61.79
	83.93	84.22
	87.55	47.34
	79.49	40.06
	61.44	86.69
	56.02	58.29
	89.96	41.65
		54.04
		66.22
		61.15
		79.09
		39.72
		37.8
		83.78
		44.57
		53.47
		68.14
		81.3
		78.34
		44.73
		35.23
		42.79
		53.47
		58.51
		46.59
		31.68
		67.52
		58.55
		42.46
		66.87
		27.62
		12.02
		47.54
		30.7
		18.96
		71.4
		67.43
		57.18
		60.95
		62.84
		28.23
		52.64
		89.62
		50.29
		36.95
		27.86
		79.92
		40.46
		66.34
		61.83
		84.1
		86.2
		85.31
		89.18
		57.53
		45.35
		48.93
		45
		51.59
		63.03
		56.62
		38.95
		59.15
		41.41
		39.24
		58.97
		61.2
		67.07
		84.83
		65.55
		80.3
		44.95
		53.58
		80.54
		53.27
		82.4
		65.76
		74.44
		29.26
		60.22
		49.89
		57.89
		49.09
		49.93
		78.59
		43.41
		22.1
		70.02
		89.24
		39.1
		57.46
		61.28
		76.86
		50.76
		30.62
		36
		51.87
		67.19
		57.34
		48.28
		25.7
		31.83
		81.56
		65.7
		45.68
		62.78
		76.46
		26.31
		33.15
		31.4
		82.54
		88.28
		89.28
		32.72
		71.57
		52.83
		36.24
		17.09
		45
		87.16
		62.59
		35.19
		69.85
		38.79
		75.65
		43.8
		50.43
		77.06
		42.12
		31.53
		52.56

## Sheet: Figure 5
Figure 5b						Figure 5c
			NICD1									Krt4
												GAPDH
			GAPDH
Figure 5e	The number of Nuclear Notch1+ cells /field	Control	Jag1/2 cKO
		26	2
		22	5
		16	5
		17	3
		15	3
Figure 5g
p63	RNA fold change vs Control	Control	Jag1/2 cKO
		1.32083	2.42241
		0.917922	2.58729
		0.76125	2.02292
Krt4	RNA fold change vs Control	Control	Jag1/2 cKO
		0.970637	0.69867
		0.913507	0.4428
		1.11586	0.526446
Figure 5h
		NICD1
		Krt4
		GAPDH
Figure 5j	p63+ cells (%)/organoid	Control	Jag1/2 cKO		Figure 5k	Krt4+ radius (μm)/organoid	Control	Jag1/2 cKO
		71.0526	83.3333				36.1	14.3
		55.7692	92.1875				50.9	17.9
		63.6364	87.3016				42.07	19.4
		58.8235	94.4444				31.35	12.23
		63.6364	85				41.08	24.96
		50	82.5				31.31	15.31
		68	88.6364				29.75	10.19
		67.2727	82.2222				41.19	17.06
		56.6667	70.2703				37.71	21.6
		57.377	90				45.85	18.13
		54	75				45.61	18.18
		55.2083	83.7209				49.34	14.05
Figure 5l	The number of Nuclear Notch1+ cells/organoid	Control	Jag1/2 cKO
		18	2
		15	2
		11	7
		11	4
		19	2
		23	1
		23	8
		16	1
		20	5
		21	4

## Sheet: Figure 6
Figure 6b			% of Body weight (g)/Initial weight (day-3)
	Days after DCA treatment		WT 1	WT 2	WT 3	WT 4	WT 5	WT 6	WT 7	Jag1/2 cKO 1	Jag1/2 cKO 2	Jag1/2 cKO 3	Jag1/2 cKO 4	Jag1/2 cKO 5	Jag1/2 cKO 6	Jag1/2 cKO 7
	-3		100	100	100	100	100	100	100	100	100	100	100	100	100	100
	1		99.2126	100	89.8113	97.786	92.4901	105.581	99.6078	100	95.4733	98.4615	97.8814	91.5385	97.1193	106.8
	2		100.709	101.646	90.566	100.369	96.4427	106.512	99.6078	97.6654	96.7078	98.4615	99.1525	94.2308	96.7078	104.4
	3		95.6693	98.7654	93.2075	102.214	98.8142	107.907	99.6078	94.9416	97.5309	98.0769	100	95	95.0617	104
	4		98.8189	102.469	91.6981	95.941	96.0474	108.372	101.569	90.6615	95.0617	95.7692	94.4915	92.3077	90.1235	98
	5		99.6063	102.058	92.8302	100.369	98.0237	107.907	101.176	89.8833	91.7695	95	95.339	89.6154	87.2428	96.4
	6		103.15	104.938	94.3396	100.738	98.419	113.023	101.961	92.2179	95.8848	96.5385	100.847	89.6154	84.3621	98.8
	7		100	102.881	92.8302	98.155	96.4427	113.953	103.137	83.6576	90.1235	93.4615	95.7627	85.7692	81.07	99.6
	8		103.937	106.173	95.8491	97.786	98.419	113.953	106.275	86.7704	92.1811	92.3077	98.7288	87.3077	78.6008	99.6
Figure 6e			WT 1	WT 2	WT 3	WT 4	WT 5	Jag1/2 cKO 1	Jag1/2 cKO 2	Jag1/2 cKO 3	Jag1/2 cKO 4	Jag1/2 cKO 5
	Dysplasia score		0	2	1	0	2	3	2	2	3	2
Figure 6g		p63+ cell number /field					p63+Ki67+ cell number /field
		WT		Jag1/2 cKO			WT		Jag1/2 cKO
		80		235			27		94
		85		247			39		158
		104		155			39		71
		80		120			49		101
		78		148			43		111
		84		224			38		198
		81		75			45		39
		105		257			60		106
		122		236			45		157

## Sheet: Figure 7
Figure 7e	Lesions in the forestomach (%)
		WT (n=12)		Jag1/2 cKO (n=12)
	Normal	25		0
	hyperplasia	50		0
	dysplasia	25		41.6667
	carcinoma in situ(CIS)	0		41.6667
	Invasive SCC	0		16.6667
Figure 7g	p63+ cell numbe/field					p63+Ki67+ cell number/field
	WT		Jag1/2 cKO			WT		Jag1/2 cKO
	109		312			47		68
	87		306			31		143
	179		275			74		133
	94		260			34		85
	174		295			52		54
	195		371			33		85
	295		218			83		112
	146		394			61		195
	112		370			49		220
	162		139			61		85
	94		363			46		211
	144		300			62		149

## Sheet: Figure 8
Figure 8b	F480+ cell number/field
	WT		Jag1/2 cKO
	9		37
	14		46
	14		37
	11		29
	11		68
	12		64
	18		54
	10		60
	20		62
	15		48
	10
	21
Figure 8c	Cd68+ cell number/field
	WT		Jag1/2 cKO
	12		36
	12		53
	7		61
	9		44
	16		49
	9		56
	18		17
	22		16
	6		17
Figure 8d	Ly6g+ cell number/field
	WT		Jag1/2 cKO
	9		27
	5		65
	5		50
	6		52
	12		95
	14		66
	5		77
	9		50
	6		41
	6		34
	3		47
	18		19
	11		11
	9		26
Figure 8e	Cd4+ cell number /field
	WT		Jag1/2 cKO
	1		17
	4		23
	2		24
	9		31
	3		18
	5		23
	4		15
	3		13
	5		10
	5		9
	2		15
	4
	6
Figure 8f	Cd8a+ cell number/field
	WT		Jag1/2 cKO
	1		26
	5		26
	3		20
	5		28
	7		22
	5		38
	5		17
	8		16
	4		12
	6		11
	5

## Sheet: Figure 9
Figure 9c	Normal	ESCC				Figure 9d	Normal	ESCC
	1	0					0	1
	1	1					1	1
	3	0					1	1
	1	2					1	3
	2	2					2	3
	1	1					1	2
	2	2					2	3
	0	1					1	2
	1	3					1	3
	2	2					1	2
	1	1					1	1
	1	3					0	1
	1	3					1	1
	2	3					1	3
	3	1					2	1
	1	3					1	2
	1	2					1	2
	3	1					1	1
	1	2					1	2
	0	2					1	1
	2	3					1	2
	0	2					1	1
	1	3					0	2
	3	1					1	1
	1	1					1	1
	2	1					2	1
	2	3					2	2
	1	3					1	3
	2	2					1	1
	1	2					1	1
	1	3					1	1
	2	3					1	1
	0	0					1	1
	1	1					0	1
	2	2					1	1
	1	3					1	2
	1	1					1	1
	1	1					1	1
	2	1					1	2
	1	3					1	3
	1	2					1	2
	1	1					2	2
		3						3
		3						3

## Sheet: Figure S4
Figure S4d	Lesions in the forestomach (%)
		p63CreERT2/+ (n = 4)
	Normal	25
	Hyperplasia	50
	Dysplasia	25
	Carcinoma in situ (CIS)	0
	Invasive SCC	0

## Sheet: Figure S6
Figure S6a	Lesions in the esophagus (%)
		WT (n=4）	p63CreERT2/+ (n=4）	Jag1/2 cKO (n=5)
	Normal	75	75	0
	Hyperplasia	25	25	40
	Dysplasia	0	0	60
Figure S6b	Lesions in the tongue (%)
		WT (n=4）	p63CreERT2/+ (n=4)	Jag1/2 cKO (n=5)
	Normal	75	75	0
	Hyperplasia	25	25	80
	Dysplasia	0	0	20

[truncated: 1 more sheets: Figure S7]
